# Supplementary material for: Survival after Pure (Acute) Erythroid Leukemia in the United States: A SEER-Based Study
Source: Cancers (Basel). 2023 Aug 3;15(15):3941. doi: 10.3390/cancers15153941 (PMC10417752; doi:10.3390/cancers15153941)
Supplement: Supplementary file 1 [file cancers-15-03941-s001.zip]

Archive with 1 entries (1 files):
- cancers-2450595-supplementary.pdf
